# Supplementary material for: Ontogeny of the Cytochrome P450 Superfamily in the Ornate Spiny Lobster (Panulirus ornatus)
Source: Int J Mol Sci. 2024 Jan 15;25(2):1070. doi: 10.3390/ijms25021070 (PMC10816631; doi:10.3390/ijms25021070)
Supplement: Supplementary file 1 [file ijms-25-01070-s001.zip]

Archive with 1 entries (1 files):
- ijms-2788952-supplementary.pdf
